# Supplementary material for: Evidence Supporting a Role for Mammalian Chitinases in Efficacy of Caspofungin against Experimental Aspergillosis in Immunocompromised Rats
Source: PLoS One. 2013 Oct 14;8(10):e75848. doi: 10.1371/journal.pone.0075848 (PMC3796522; doi:10.1371/journal.pone.0075848)
Supplement: Table S1 — Enzyme activities of chitotriosidase and AMCase (in a.u.) in rats in several conditions, prior to inoculation and on day 1, day 3 and day 6 after inoculation. The conditions represented are immunocompetent rats, immunocompromised rats receiving no treatment at all, immunocompromised rats receiving caspofungin treatment from 24 h after infection and immunocompromised rats receiving caspofungin treatment from 72 h after infection. (XLS) [file pone.0075848.s001.xls]

## Sheet: Blad1
				Chitotriosidase activity
					Before inoculation	D1	D3	D6
				Immunocompetent rats	25	119	128	51
				Immunocompromised, no treatment	75	105	281	501
				Immunocompromised, caspofungin from 72h after inoculation	75	105	182	248
				Immunocompromised, caspofungin from 22h after inoculation	75	105	134	181
				AMCase activity
					Before inoculation	D1	D3	D6
				Immunocompetent rats	17	60	76	33
				Immunocompromised, no treatment	41	61	164	491
				Immunocompromised, caspofungin from 72h after inoculation	41	61	143	166
				Immunocompromised, caspofungin from 22h after inoculation	41	61	78	142
